# Supplementary material for: Neural Efficiency and Sensorimotor Adaptations in Swimming Athletes: A Systematic Review of Neuroimaging and Cognitive–Behavioral Evidence for Performance and Wellbeing
Source: Brain Sci. 2026 Jan 22;16(1):116. doi: 10.3390/brainsci16010116 (PMC12839007; doi:10.3390/brainsci16010116)
Supplement: Supplementary file 1 [file brainsci-16-00116-s001.zip]

Archive with 3 entries (3 files):
- Sup_Table_S1_Abbreviation List.pdf
- Sup_Table_S2_Quantitative_Synthesis.pdf
- Sup_Table_S3_PRISMA_2020_checklist.pdf
